# Supplementary material for: The Impact of Dry Eye Disease on Corneal Biomechanics Analyzed with Corneal Visualization Scheimpflug Technology
Source: Biomedicines. 2025 Oct 16;13(10):2524. doi: 10.3390/biomedicines13102524 (PMC12561406; doi:10.3390/biomedicines13102524)
Supplement: Supplementary file 1 [file biomedicines-13-02524-s001.zip]

Archive with 1 entries (1 files):
- biomedicines-3873001-supplementary.pdf
